# Supplementary material for: Integrative Genomics and Multi-Tissue Transcriptomics Identify Key Loci and Pathways for Hypoxia Tolerance in Grass Carp
Source: Animals (Basel). 2025 Dec 5;15(24):3518. doi: 10.3390/ani15243518 (PMC12729821; doi:10.3390/ani15243518)
Supplement: Supplementary file 1 [file animals-15-03518-s001.zip]

Archive with 1 entries (1 files):
- animals-3975673-supplementary.pdf
